# Supplementary material for: Transcript and blood-microbiome analysis towards a blood diagnostic tool for goats affected by Haemonchus contortus
Source: Sci Rep. 2022 Mar 30;12:5362. doi: 10.1038/s41598-022-08939-x (PMC8967894; doi:10.1038/s41598-022-08939-x)
Supplement: Supplementary file 6 — Supplementary Tables. [file 41598_2022_8939_MOESM6_ESM.xlsx]

## Sheet: Supplementary_Table_S1
Sample name	Shannon index	Simpson index	dpi	treatment
1-8_E1_S123	1.05238	0.359963	7	No Infection		t-Test: Two-Sample Assuming Unequal Variances				t-Test: Two-Sample Assuming Unequal Variances				t-Test: Two-Sample Assuming Unequal Variances				t-Test: Two-Sample Assuming Unequal Variances
1-28_F1_S205	0.189683	0.0747041	7	No Infection
1-44_E2_S131	2.05144	0.772	7	No Infection			Shannon index	1.05498			Shannon index	0.70674686			Simpson index	0.389365			Simpson index	0.782063
1-52_E3_S139	0.491547	0.253653	7	No Infection		Mean	1.05498	0.706747		Mean	1.05498	2.46917		Mean	0.389365	0.196311		Mean	0.389365	0.497156
1-54_F2_S213	1.48984	0.486505	7	No Infection		Variance	0.56206	0.713554		Variance	0.56206	0.718345		Variance	0.0685349	0.0522482		Variance	0.0685349	0.120001
Average No Infection	1.05498	0.389365				Observations	5	5		Observations	5	5		Observations	5	5		Observations	5	3
2-13_F3_S221	0.160722	0.0610352	7	Infection only		Hypothesized Mean Difference	0			Hypothesized Mean Difference	0			Hypothesized Mean Difference	0			Hypothesized Mean Difference	0
2-2_E4_S147	1.4046	0.401227	7	Infection only		df	8			df	8			df	8			df	3
2-20_E5_S155	0.0866207	0.0198159	7	Infection only		t Stat	0.689435			t Stat	-2.7946			t Stat	1.24211			t Stat	-0.465121
2-58_F4_S229	0.0535216	0.0132615	7	Infection only		P(T<=t) one-tail	0.255024			P(T<=t) one-tail	0.0116959			P(T<=t) one-tail	0.124686			P(T<=t) one-tail	0.336763
2-51_F5_S237	1.82827	0.486216	7	Infection only		t Critical one-tail	1.85955			t Critical one-tail	1.85955			t Critical one-tail	1.85955			t Critical one-tail	2.35336
Average Infection only	0.70674686	0.19631112				P(T<=t) two-tail	0.510049			P(T<=t) two-tail	0.0233917			P(T<=t) two-tail	0.249372			P(T<=t) two-tail	0.673526
3-6_F6_S246	1.58268	0.591209	7	Infection ZA inject		t Critical two-tail	2.306			t Critical two-tail	2.306			t Critical two-tail	2.306			t Critical two-tail	3.18245
3-31_F7_S254	1.60944	0.8	7	Infection ZA inject
3-27_F8_S262	2.86338	0.822494	7	Infection ZA inject
3-38_F9_S270	3.51868	0.939864	7	Infection ZA inject
3-57_E6_S164	2.77167	0.75675	7	Infection ZA inject
Average Infection ZA inject	2.46917	0.782063
4-25_E8_S180	0.317126	0.0994201	7	Infection AB inject						t-Test: Two-Sample Assuming Unequal Variances				t-Test: Two-Sample Assuming Unequal Variances
4-33_E9_S188	2.64192	0.73284	7	Infection AB inject
4-30_E7_S172	2.35049	0.659208	7	Infection AB inject							Shannon index	2.46917			Simpson index	0.19631112
Average Infection AB inject	1.76984533	0.49715603								Mean	1.05498	1.76985		Mean	0.389365	0.782063
										Variance	0.56206	1.60403		Variance	0.0685349	0.0159809
										Observations	5	3		Observations	5	5
										Hypothesized Mean Difference	0			Hypothesized Mean Difference	0
										df	3			df	6
										t Stat	-0.888677			t Stat	-3.02048
										P(T<=t) one-tail	0.21982			P(T<=t) one-tail	0.0116914
										t Critical one-tail	2.35336			t Critical one-tail	1.94318
										P(T<=t) two-tail	0.439639			P(T<=t) two-tail	0.0233828
										t Critical two-tail	3.18245			t Critical two-tail	2.44691

## Sheet: Supplementary_Table_S2
Sample name	Shannon index	Simpson index	dpi	treatment
1-14_H9_S143	0.240443	0.0642705	21	No Infection						t-Test: Two-Sample Assuming Unequal Variances				t-Test: Two-Sample Assuming Unequal Variances				t-Test: Two-Sample Assuming Unequal Variances
1-32_H10_S151	2.6415	0.728831	21	No Infection
1-45_H8_S134	3.82911	0.901078	21	No Infection							Shannon index	3.3742			Simpson index	0.699408			Simpson index	0.761865
1-34_H3_S380	4.20129	0.910919	21	No Infection						Mean	2.90762	3.64622		Mean	0.699408	0.757899		Mean	0.699408	0.845327
1-62_H7_S126	3.62578	0.891942	21	No Infection						Variance	2.55578	3.86223		Variance	0.131686	0.130436		Variance	0.131686	0.0172408
Average No Infection	2.90762	0.699408								Observations	5	5		Observations	5	5		Observations	5	5
2-12_H1_S363	3.97337	0.917052	21	Infection only		t-Test: Two-Sample Assuming Unequal Variances				Hypothesized Mean Difference	0			Hypothesized Mean Difference	0			Hypothesized Mean Difference	0
2-24_H6_S381	4.20697	0.925055	21	Infection only						df	8			df	8			df	5
2-36_G8_S344	4.7058	0.94861	21	Infection only			Shannon index	2.90762		t Stat	-0.651919			t Stat	-0.255459			t Stat	-0.845496
2-42_H5_S373	0.460665	0.113094	21	Infection only		Mean	2.90762	3.3742		P(T<=t) one-tail	0.266366			P(T<=t) one-tail	0.402407			P(T<=t) one-tail	0.218207
2-66_G6_S328	3.5242	0.885683	21	Infection only		Variance	2.55578	2.83421		t Critical one-tail	1.85955			t Critical one-tail	1.85955			t Critical one-tail	2.01505
Average Infection only	3.3742	0.757899				Observations	5	5		P(T<=t) two-tail	0.532732			P(T<=t) two-tail	0.804814			P(T<=t) two-tail	0.436414
3-5_G10_S360	4.67672	0.952416	21	Infection ZA inject		Hypothesized Mean Difference	0			t Critical two-tail	2.306			t Critical two-tail	2.306			t Critical two-tail	2.57058
3-29_G5_S319	4.72167	0.949694	21	Infection ZA inject		df	8
3-43_H4_S364	0.145412	0.043842	21	Infection ZA inject		t Stat	-0.44938
3-53_G4_S311	4.37451	0.929194	21	Infection ZA inject		P(T<=t) one-tail	0.332541
3-46_H2_S371	4.31281	0.934177	21	Infection ZA inject		t Critical one-tail	1.85955
Average Infection ZA inject	3.64622	0.761865				P(T<=t) two-tail	0.665083
4-10_G3_S303	2.76207	0.788622	21	infection AB inject		t Critical two-tail	2.306			t-Test: Two-Sample Assuming Unequal Variances				Supplementary_Table_S
4-19_G9_S352	4.65505	0.950075	21	infection AB inject
4-23_G2_S295	4.82654	0.958186	21	infection AB inject							Shannon index	3.64622			Simpson index	0.757899
4-39_G7_S336	3.62174	0.885487	21	infection AB inject						Mean	2.90762	3.67472		Mean	0.699408	0.761865
4-49_G1_S287	2.50822	0.644266	21	infection AB inject						Variance	2.55578	1.12105		Variance	0.131686	0.161209
Average Infection AB inject	3.67472	0.845327								Observations	5	5		Observations	5	5
										Hypothesized Mean Difference	0			Hypothesized Mean Difference	0
										df	7			df	8
										t Stat	-0.89454			t Stat	-0.258052
										P(T<=t) one-tail	0.200372			P(T<=t) one-tail	0.401441
										t Critical one-tail	1.89458			t Critical one-tail	1.85955
										P(T<=t) two-tail	0.400743			P(T<=t) two-tail	0.802881
										t Critical two-tail	2.36462			t Critical two-tail	2.306

## Sheet: Supplementary_Table_S3
Average number of sequences over different treatments at 7 dpi and 21 dpi
taxon	No Infection	Percentage	Infection only	Percentage	AB treatment	Percentage	ZA inject	Percentage	Mean Percentage	No Infection	Percentage	Infection only	Percentage	AB treatment	Percentage	ZA inject	Percentage	Mean Percentage
	21 dpi		21 dpi		21 dpi		21 dpi			7 dpi		7 dpi		7 dpi		7 dpi
Actinobacteriota	21594.4	21.3	7462.4	20.6	8333.2	21.4	33507.2	20.6	20.975	5.8	22.1	1157.8	20.6	5.7	15.9	4.4	18.33	19.2325
Bacteroidota	22136.6	21.8	6984.8	19.3	7571	19.4	30853	19	19.875	4.8	18.3	1313.8	23.4	6	16.8	5.6	23.33	20.4575
Proteobacteria	13036.4	12.9	5587.2	15.4	6195.4	15.9	31154	19.2	15.85	5.2	19.8	587	10.4	4.3	12.1	2.8	11.67	13.4925
Bacteria_unclassified	14212.8	14	4781	13.2	4907.2	12.6	19376.6	11.9	12.925	3.6	13.7	773.4	13.8	13	36.4	4.2	17.5	20.35
Myxococcota	5797.4	5.7	2026.8	5.6	1957.6	5	7585	4.7	5.25	0.4	1.5	300	5.3	1	2.8	1	4.17	3.4425
Firmicutes	3970.2	3.9	1955	5.4	2038.2	5.2	7978.4	4.9	4.85	1.8	6.9	316.8	5.6	1	2.8	2.2	9.17	6.1175
Desulfobacterota	3744.8	3.7	1190.2	3.3	1167.4	3	4862.8	3	3.25	0.4	1.5	207.4	3.7	0.3	0.9	0.4	1.67	1.9425
Gemmatimonadota	3100	3.1	1158.4	3.2	1191.8	3.1	5467.8	3.4	3.2	1	3.8	100.4	1.8	1	2.8	0.2	0.83	2.3075
Chloroflexi	2870	2.8	1097.4	3	1322.2	3.4	5175.6	3.2	3.1	0.8	3.1	172.2	3.1	0.7	1.9	0.6	2.5	2.65
Acidobacteriota	2558.2	2.5	1013	2.8	1098.4	2.8	4425.2	2.7	2.7	0.4	1.5	153.6	2.7	0.3	0.9	0.4	1.67	1.6925
Verrucomicrobiota	2738.4	2.7	846.6	2.3	923.6	2.4	3221.6	2	2.35	0	0	183	3.3	0.7	1.9	0.6	2.5	1.925
Nitrospirota	2187.6	2.2	765	2.1	869	2.2	3269.8	2	2.125	0.6	2.3	127.8	2.3	1	2.8	0	0	1.85
Others	3415	3.4	1343.2	3.7	1447.2	3.7	5795.8	3.6	3.6	1.4	5.3	228.8	4.1	0.7	1.9	1.6	6.67	4.4925
Total	101362	100	36211	100	39022.2	100	162673	100	100	26.2	100	5622	100	35.7	99.9	24	100	99.975

## Sheet: Supplementary_Table_S4
Raw number of sequences in samples for 21 dpi
Taxon	H7_NI_21	H8_NI_21	H9_NI_21	H3_NI_21	H10_NI_21	G6_IO_21	H1_IO_21	H5_IO_21	H6_IO_21	G8_IO_21	G1_AB_21	G2_AB_21	G3_AB_21	G9_AB_21	G7_AB_21	G4_ZA_21	G5_ZA_21	G10_ZA_21	H2_ZA_21	H4_ZA_21	Total	Percentage
Actinobacteriota	7709	15091	8	85163	1	7801	442	625	12233	16211	622	22812	2	6614	11616	14892	14206	7127	131309	2	354486	20.8971
Bacteroidota	8407	15389	5	86879	3	9095	400	580	10598	14251	556	20032	0	6208	11059	14547	12800	5994	120924	0	337727	19.9092
Proteobacteria	2491	5695	1	56992	3	2427	410	315	10973	13811	443	19849	0	5282	5403	13101	12298	6467	123904	0	279865	16.4982
Bacteria_unclassified	6608	9681	11	54759	5	6520	284	413	6841	9847	368	13339	4	3834	6991	7973	7927	4270	76710	3	216388	12.7562
Myxococcota	3447	4515	1	21024	0	3833	91	207	2697	3306	119	4896	0	1401	3372	3816	3036	1681	29392	0	86834	5.11891
Firmicutes	2035	2145	5	15664	2	2085	108	79	3296	4207	183	6466	1	1942	1599	3841	3383	2084	30584	0	79709	4.69888
Desulfobacterota	1920	2829	5	13970	0	1945	52	111	1690	2153	79	2881	1	986	1890	2103	1943	1107	19160	1	54826	3.23202
Gemmatimonadota	975	2001	0	12523	1	1030	77	79	1949	2657	63	3598	0	969	1329	2531	2132	1288	21388	0	54590	3.21811
Chloroflexi	1077	2017	0	11256	0	963	70	72	1952	2430	89	3893	0	785	1844	2124	2107	1163	20484	0	52326	3.08464
Acidobacteriota	1067	1871	1	9852	0	1105	63	85	1662	2150	75	2980	2	875	1560	2142	2010	1051	16922	1	45474	2.68071
Verrucomicrobiota	1430	2425	0	9837	0	1596	27	91	1178	1341	71	2353	0	727	1467	1354	1393	712	12649	0	38651	2.2785
Nitrospirota	641	1317	0	8980	0	766	36	53	1309	1661	60	2536	0	688	1061	1382	1294	799	12874	0	35457	2.09021
Others	1622	2404	2	13046	1	1361	85	76	2251	2943	107	4034	0	1126	1969	2613	2336	1227	22803	0	60006	3.53738
F/B	0.18		0.28		0.27		0.26		0.38		0.24		0.17		0.39					Total	1696339	100
